# Supplementary material for: Establishing trust in artificial intelligence-driven autonomous healthcare systems: an expert-guided framework
Source: Front Digit Health. 2024 Nov 27;6:1474692. doi: 10.3389/fdgth.2024.1474692 (PMC11631875; doi:10.3389/fdgth.2024.1474692)
Supplement: Supplementary file 2 [file Datasheet1.zip]

Archive with 20 entries (20 files):
- Frontiers-Harvard.bst
- Frontiers-Vancouver.bst
- FrontiersinHarvard.cls
- FrontiersinVancouver.cls
- frontiers.tex
- frontiers_SupplementaryMaterial.tex
- frontiers_suppmat.cls
- frontiersinFPHY_FAMS.cls
- test.bib
- YM-logo.eps
- YM-logo.pdf
- logo1.eps
- logo1.pdf
- logo2.eps
- logo2.pdf
- logos.eps
- logos.pdf
- Frame.png
- PDF examples/Frontiers.pdf
- PDF examples/Frontiers_SupplementaryMaterial.pdf
