# Supplementary material for: Establishing trust in artificial intelligence-driven autonomous healthcare systems: an expert-guided framework
Source: Front Digit Health. 2024 Nov 27;6:1474692. doi: 10.3389/fdgth.2024.1474692 (PMC11631875; doi:10.3389/fdgth.2024.1474692)
Supplement: Supplementary file 2 [file Datasheet1.zip › frontiers.tex]

%%%%%%%%%%%%%%%%%%%%%%%%%%%%%%%%%%%%%%%%%%%%%%%%%%%%%%%%%%%%%%%%%%%%%%%%%%%%%%%%%%%%%%%%%%%%%%%%%%%%%%%%%%%%%%%%%%%%%%%%%%%%%%%%%%%%%%%%%%%%%%%%%%%%%%%%%%%
% This is just an example/guide for you to refer to when submitting manuscripts to Frontiers, it is not mandatory to use Frontiers .cls files nor frontiers.tex  %
% This will only generate the Manuscript, the final article will be typeset by Frontiers after acceptance.   
%                                              %
%                                                                                                                                                         %
% When submitting your files, remember to upload this *tex file, the pdf generated with it, the *bib file (if bibliography is not within the *tex) and all the figures.
%%%%%%%%%%%%%%%%%%%%%%%%%%%%%%%%%%%%%%%%%%%%%%%%%%%%%%%%%%%%%%%%%%%%%%%%%%%%%%%%%%%%%%%%%%%%%%%%%%%%%%%%%%%%%%%%%%%%%%%%%%%%%%%%%%%%%%%%%%%%%%%%%%%%%%%%%%%

%%% Version 3.4 Generated 2022/06/14 %%%
%%% You will need to have the following packages installed: datetime, fmtcount, etoolbox, fcprefix, which are normally inlcuded in WinEdt. %%%
%%% In http://www.ctan.org/ you can find the packages and how to install them, if necessary. %%%
%%%  NB logo1.jpg is required in the path in order to correctly compile front page header %%%

\documentclass[utf8]{FrontiersinHarvard} % for articles in journals using the Harvard Referencing Style (Author-Date), for Frontiers Reference Styles by Journal: https://zendesk.frontiersin.org/hc/en-us/articles/360017860337-Frontiers-Reference-Styles-by-Journal
%\documentclass[utf8]{FrontiersinVancouver} % for articles in journals using the Vancouver Reference Style (Numbered), for Frontiers Reference Styles by Journal: https://zendesk.frontiersin.org/hc/en-us/articles/360017860337-Frontiers-Reference-Styles-by-Journal
%\documentclass[utf8]{frontiersinFPHY_FAMS} % Vancouver Reference Style (Numbered) for articles in the journals "Frontiers in Physics" and "Frontiers in Applied Mathematics and Statistics" 

%\setcitestyle{square} % for articles in the journals "Frontiers in Physics" and "Frontiers in Applied Mathematics and Statistics" 
\usepackage{url,hyperref,lineno,microtype,subcaption}
\usepackage[onehalfspacing]{setspace}

\linenumbers


% Leave a blank line between paragraphs instead of using \\


\def\keyFont{\fontsize{8}{11}\helveticabold }
\def\firstAuthorLast{Sample {et~al.}} %use et al only if is more than 1 author
\def\Authors{Turki Alelyani\,$^{1,*}$}

% Co-Author\,$^{2}$ and Co-Author\,$^{1,2}$}
% Affiliations should be keyed to the author's name with superscript numbers and be listed as follows: Laboratory, Institute, Department, Organization, City, State abbreviation (USA, Canada, Australia), and Country (without detailed address information such as city zip codes or street names).
% If one of the authors has a change of address, list the new address below the correspondence details using a superscript symbol and use the same symbol to indicate the author in the author list.
\def\Address{$^{1}$Department of Information Systems, College of Computer Science and Information Systems, Najran University, Najran 1988, Saudi Arabia; tnalelyani@nu.edu.sa}


% $^{2}$Laboratory X, Institute X, Department X, Organization X, City X , State XX (only USA, Canada and Australia), Country X  }
% The Corresponding Author should be marked with an asterisk
% Provide the exact contact address (this time including street name and city zip code) and email of the corresponding author
% \def\corrAuthor{Corresponding Author}

% \def\corrEmail{email@uni.edu}


\begin{document}
\onecolumn
\firstpage{1}

\title[Running Title]{Evaluating Trust in AI-Driven Autonomous Systems for Healthcare: An Expert-Informed Framework} 

\author[\firstAuthorLast ]{\Authors} %This field will be automatically populated
\address{} %This field will be automatically populated
\correspondance{} %This field will be automatically populated

\extraAuth{}% If there are more than 1 corresponding author, comment this line and uncomment the next one.
%\extraAuth{corresponding Author2 \\ Laboratory X2, Institute X2, Department X2, Organization X2, Street X2, City X2 , State XX2 (only USA, Canada and Australia), Zip Code2, X2 Country X2, email2@uni2.edu}


\maketitle


\begin{abstract}

%%% Leave the Abstract empty if your article does not require one, please see the Summary Table for full details.
\section{}
% For full guidelines regarding your manuscript please refer to \href{http://www.frontiersin.org/about/AuthorGuidelines}{Author Guidelines}.

The increasing prevalence of Autonomous Systems (AS) powered by Artificial Intelligence (AI) in society and their expanding role in ensuring safety necessitate the assessment of their trustworthiness. The verification and development community faces the challenge of evaluating the trustworthiness of AI-powered AS in a comprehensive and objective manner. To address this challenge, this study conducts a semi-structured interview with experts to gather their insights and perspectives on the trustworthiness of AI-powered autonomous systems in healthcare. By integrating the expert insights, a comprehensive framework is proposed for assessing the trustworthiness of AI-powered autonomous systems in the domain of healthcare. This framework is designed to contribute to the advancement of trustworthiness assessment practices in the field of AI and autonomous systems, fostering greater confidence in their deployment in healthcare settings

% \href{http://www.frontiersin.org/about/AuthorGuidelines#SummaryTable}{Summary Table} for details according to article type. 


\tiny
 \keyFont{ \section{Keywords:} Autonomous Systems; Artificial Intelligence; Trustworthiness, Healthcare}
  %All article types: you may provide up to 8 keywords; at least 5 are mandatory.
\end{abstract}

\section{Introduction}
The rapid advancement and integration of Autonomous Systems (AS) in various domains have sparked significant interest in assessing their trustworthiness. AS are implemented using Artificial Intelligence (AI) as a key mechanism, either fully autonomous or partially autonomous. AI enables AS to make intelligent decisions, learn from data and adapt to changing environments without direct human intervention [8]. The term ”autonomous system” refers to a system that can make decisions without human involvement [1]. We can think of the ability to make autonomous decisions as a range of possibilities. On one end of this range, we have highly autonomous systems that handle the decision-making process and the execution of resulting actions. On the other end, there are advisory systems where the decision-making process is partially or mostly delegated to the system, but the human in control remains responsible for carrying out the recommended actions [12].
In fully autonomous systems, AI operates independently and performs tasks without human control or intervention. These systems can analyze complex data, perceive their environment, and make informed decisions to accomplish their objectives. On the  other hand, partly autonomous systems combine AI capabilities with human control, where humans and AI collaborate to achieve specific goals [1, 12].
AI assists humans by providing recommendations, automating routine tasks, or enhancing decision-making processes in such systems. AS has become more prevalent and assumes greater responsibilities for our safety, so it is essential to develop robust methods for evaluating their reliability, dependability, and ethical behavior. The verification and development community faces the challenge of ensuring the trustworthiness of AS in a comprehensive and objective manner [2]. Appropriate standards and metrics are required to evaluate trustworthiness across a wide range of applications to address this challenge.
In recent years, research efforts have focused on defining the concept of trustworthiness and establishing frameworks to assess it. The concept encompasses multiple dimensions: safety, security, privacy, transparency, and fairness [1,2]. In the context of autonomous systems, trustworthiness extends beyond functional correctness and encompasses the system’s ability to make informed and ethical decisions, adapt to changing conditions, and operate within legal and societal boundaries [3,4]. Standards and frameworks play a vital role in guiding the development and assessment of AS trustworthiness. Organizations such as ISO, IEEE, and NIST have been actively involved in establishing guidelines and standards to ensure the safety and reliability of AS in various domains [5]. For instance, ISO 21448, also known as the Safety of the Intended Functionality (SOTIF) standard, focuses on addressing hazards related to AS's intended operational design domain [5]. These standards provide  a foundation for evaluating and improving trustworthiness.
While progress has been made in developing standards and frameworks, challenges remain in their practical implementation. One challenge lies in adapting general trustworthiness concepts to specific domains, such as healthcare [9]. Autonomous systems in healthcare requires specialized considerations to ensure patient safety and the ethical use of data [7]. It is essential to gather insights from experts in the field to address the gap between general frameworks and domain-specific requirements. Expert interviews provide valuable perspectives on the specific challenges and considerations related to trustworthiness in autonomous systems for healthcare systems.
This study aims to develop a comprehensive framework that contributes to developing guidelines and practices that enhance AI-based Autonomous systems's reliability, safety, and ethical behavior in healthcare.


% For Original Research Articles \citep{conference}, Clinical Trial Articles \citep{article}, and Technology Reports \citep{patent}, the introduction should be succinct, with no subheadings \citep{book}. For Case Reports the Introduction should include symptoms at presentation \citep{chapter}, physical exams and lab results \citep{dataset}.

\section{Background}
\subsection{Artificial Intelligence-based Autonomous Systems}

Artificial Intelligence based Autonomous Systems (AS) are sophisticated systems designed to autonomously learn, adapt, and make decisions within predefined boundaries. These systems have the potential to transform healthcare delivery by enhancing precision, streamlining processes, and delivering personalized care to patients. Yet, guaranteeing their safety and dependability is paramount in fostering trust in these technologies. Previous studies have outlined various essential factors that need to be integrated into the development of such systems:

• Data Quality and Bias: Flawed or biased data can lead to inaccurate AI outputs and potentially harmful recommendations [29]. Therefore, it is essential to carefully curate and validate the data used to train AI models to ensure that they are representative and free from bias.

• Algorithmic Transparency and Models Explainability: Clinicians need to understand the reasoning behind AI decisions to maintain trust and oversight in the system [32]. Transparent algorithms and explainable models enable clinicians to interpret and verify the AI's recommendations, enhancing their confidence in using AI-based AS for patient care.

• Robustness and Security: AI systems need to be resilient against errors, cyberattacks, and unexpected situations to ensure patient safety [31]. Robust security measures and contingency plans should be in place to mitigate risks and ensure the reliable operation of AI-based AS in healthcare settings.

AI-based AS applications in healthcare are making a significant impact, revolutionizing the field and improving patient outcomes as illustrated in these studies [32,33,34]. One area where AI-based AS systems is particularly impactful is diagnostic imaging. AI algorithms can analyze medical scans such as X-rays, MRIs, and CT scans with greater accuracy and speed, helping radiologists detect and diagnose diseases earlier and more accurately than ever before. For example, AI-powered systems can flag areas of concern in an X-ray, highlighting potential fractures or abnormalities that may require further investigation. This speeds up the diagnostic process and reduces the likelihood of human error, leading to more reliable diagnoses.
Another area where AI is transforming healthcare is in drug discovery. The process of developing new medications is traditionally slow and costly, requiring extensive research and testing. AI is changing this by analyzing vast biological information and chemical compounds datasets to identify potential drug candidates much faster. By rapidly screening and simulating the interactions between drugs and biological targets, AI can significantly accelerate the drug discovery process, potentially leading to the development of life saving medications in a fraction of the time it would take using traditional methods.
Robot-assisted surgery is another area where AI-based AS systems is making a significant impact in healthcare. Surgical robots, which are controlled by surgeons but equipped with AI features like tremor filtering and motion scaling, are revolutionizing surgical procedures by improving precision and reducing the risk of complications. For example, in minimally invasive surgeries, where precision is crucial, AI-powered surgical robots can enhance the surgeon's movements to ensure more accurate incisions and suturing, leading to better patient outcomes and faster recovery times.

\subsection{Trustworthiness dimensions and concepts}
Numerous dimensions and concepts contribute to the understanding of trustworthiness in AS. Research studies highlight the importance of safety, security, privacy, transparency, and fairness as key dimensions of trustworthiness [3]. These dimensions align with the principles of responsible AI and emphasize the ethical considerations in AS development and deployment [2 ,4, 6, 20]. Standards and frameworks play a crucial role in guiding the assessment and improvement of trustworthiness in AS. ISO 21448, also known as the Safety of the Intended Functionality (SOTIF) standard, focuses on addressing hazards related to the intended operational design domain of AS, ensuring the system’s behavior is safe [6].
The NIST Framework for Improving Critical Infrastructure Cybersecurity provides guidelines for managing and assessing cybersecurity risks in AS. Recent research discusses metrics and measures for assessing trustworthiness in AS [15-17]. Trustworthiness in AS extends beyond technical aspects and encompasses ethical considerations. Research experts emphasize the importance of ethical principles in scientific cyber infrastructures, emphasizing the need for transparent decision-making and accountability [15]. In the context of healthcare, ethical considerations in algorithmic decision making become even more critical highlightings the need for fairness, accountability, and transparency [16]. Another major study addresses the ethical considerations in machine learning for clinical medicine, including privacy and fairness concerns [17].

Trustworthiness assessment and domain-context factors
Assessing the trustworthiness of AS presents several challenges. In one article reviewed, authors emphasize the difficulty in establishing comprehensive and objective metrics for trustworthiness assessment [17]. The complexity of AS and their interaction with human users and the environment adds to the challenge of ensuring trustworthiness [13,16]. Another study discusses the impact of smart city systems on privacy, highlighting the challenges of ensuring trustworthiness in a connected environment [11].
A study published in 2019 provides a review of trustworthiness assessment and metrics for digital systems [10]. Moreover, domain-specific considerations are crucial in assessing trustworthiness. In the context of health- care, specialized requirements emerge. Prior research reviewed the importance of increasing value and reducing waste in research design and analysis, emphasizing the need for rigorous evaluation of AS in healthcare settings [14]. Secondly, research highlight the need for trustworthy AI in healthcare, considering the criticality of accurate diagnoses and treatment decisions [12]. Additional studies address the concept of meaningful human control over autonomous systems, which is particularly relevant in healthcare contexts [7]. There are several factors that were studied in literature that contribute to the trustworthiness:

1.	Safety: Refers to the assurance that the autonomous system operates without causing harm or posing risks to individuals or the environment.

2.	Security: Involves protecting the autonomous system from unauthorized access, data breaches, and malicious activities that may compromise its functionality or integrity [4].

3.	Privacy: Entails safeguarding sensitive and personal information collected, processed, or stored by the autonomous system, ensuring compliance with privacy regulations, and maintaining confidentiality [6].

4.	Transparency: Refers to the ability to understand and interpret the decision-making processes, algorithms, and inner workings of the autonomous system, enabling users to comprehend how and why specific outcomes or recommendations are generated [7].

5.	Fairness: Involves ensuring that the autonomous system’s decisions, actions, and outcomes are unbiased, equitable, and do not disproportionately favor or discriminate against individuals or groups based on protected characteristics.

\section{Methods}

\subsection{Study Design and Data Collection}
This study followed a qualitative study design approach by utilizing semi-structured interviews. First, study team obtained IRB approval from the Institutional Review Board of Najran University, protocol code –012979-029337-DS. Informed consent was obtained from the participants before conducting the interviews, ensuring confidentiality and anonymity. The research followed ethical guidelines and principles to protect the participants' rights and well-being and ensure the responsible handling of data. I followed purposeful sampling to identify and select the domain experts with extensive knowledge and experience in autonomous systems technologies in healthcare, including developing, evaluating, and implementing autonomous systems in healthcare settings.  I reached out to potential participants using LinkedIn and invited them to participate in the study. I eventually recruited 15 experts and conducted interview with them. The data saturation approach determines the sample size, meaning  started getting recurring themes (35). I was able to recruit experts from diverse backgrounds. The demographics of the final participants are illustrated in Table 1. 


\begin{table}[!ht]
    \centering
    \caption{Experts title, years of experience, country and associated industries.}
    \resizebox{\columnwidth}{!}{%
    \begin{tabular}{|c|c|c|c|c|}
    \hline
        Expert & Job Title & Years of Experience & Industry & Country \\ \hline
        Expert 1 & AI Researcher & 10 & Healthcare & USA \\ \hline
        Expert 2 & Data Scientist & 8 & Medical Technology & USA\\ \hline
        Expert 3 & Clinical Oncologist & 15 & Healthcare & USA \\ \hline
        Expert 4 & Ethical AI Consultant & 12 & AI Ethics & Canada \\ \hline
        Expert 5 & Regulatory Affairs Specialist & 10 & Healthcare Regulations & Canada \\ \hline
        Expert 6 & Human-Computer Interaction Researcher & 7 & Academia & Germany \\ \hline
        Expert 7 & Patient Advocate & 5 & Non-profit & Austria \\ \hline
        Expert 8 & AI Systems Engineer & 9 & Medical Device Manufacturing & Austria\\ \hline
        Expert 9 & Health Informatics Specialist & 10 & Healthcare IT & India \\ \hline
        Expert 10 & Legal and Compliance Officer & 13 & Legal Services & India \\ \hline
        Expert 11 & Radiologist & 8 & Healthcare & India \\ \hline
        Expert 12 & AI Policy Analyst & 6 & Public Policy & USA\\ \hline
        Expert 13 & Biomedical Engineer & 11 & Medical Research & US \\ \hline
        Expert 14 & Chief Medical Officer & 20 & Healthcare & US \\ \hline
        Expert 15 & AI Product Manager & 7 & AI Technology & UK \\ \hline
    \end{tabular}}
\end{table}

I developed the interview guide based on the measures outlined by The National Institute of Standards and Technology (NIST) [36], which encompass various aspects such as validity and reliability, safety, security and resiliency, accountability and transparency, explainability and interpretability, privacy, and fairness (Additional file supplemented appendix) [19]. The interview questions were designed to explore various dimensions of trustworthiness, challenges, ethical considerations, and the applicability of existing standards and frameworks. The interviews were audio-recorded with participants’ consent and later transcribed for analysis.

\subsection{Data Analysis}
Semi-structured interviews were conducted with the 15 experts to gather their insights, perspectives, and evaluations of trustworthiness in AS for healthcare. The study used quantitative thematic analysis to identify emerging themes from the transcripts. However, I also explored themes related to the NIST measures using a mixture of inductive and deductive approaches. I initially developed a set of predefined codes based on the research objectives and existing literature. Additional codes were generated during the analysis to capture emerging themes and patterns. The coded data were organized into themes and sub-themes, facilitating the identification of key findings and patterns related to trustworthiness in AS for healthcare.

\section{Results}
In this study, I conducted interviews with 15 experts in the field of healthcare, technology, and autonomous systems (AS) to gather their insights, perspectives, and evaluations of trustworthiness in AI based AS  for healthcare. The interviews aimed to identify critical factors that contribute to the trustworthiness of AS and refine the trustworthiness assessment framework accordingly. Based on the integrated findings, a trustworthiness assessment framework for AS in healthcare was developed. The framework encompassed the identified dimensions, factors, standards, and metrics that contribute to trustworthiness. The framework was designed to assist stakeholders in evaluating and ensuring the trustworthiness of AS in healthcare applications. Figure 1 illustrates all the themes related to the framework based on the factors extracted from experts interview.


\begin{figure}[h!]
\begin{center}
\includegraphics[width=10cm]{Frame.png}% This is a *.eps file
\end{center}
\caption{ A comprehensive framework for assessing the trustworthiness of Autonomous Systems (AS) in healthcare. This framework integrates expert insights to enhance trustworthiness assessment practices, thereby fostering greater confidence in the deployment of AI-powered autonomous systems in healthcare settings.}\label{fig:1}
\end{figure}


\section{Trustworthiness factors}
Thematic analysis of the interview data revealed several key factors that emerged as critical for assessing the trustworthiness of AS in healthcare. These factors encompassed various dimensions and considerations, including data quality and integrity, model validation and performance, interpretability and explainability, clinical relevance and impact on patient outcomes, ethical considerations and fairness, privacy and security, human-AI collaboration and decision support, regulatory compliance, robustness and reliability, and user experience and acceptance.


\subsection{Data Quality and Integrity}
Experts highlighted the importance of data quality for trustworthiness. One expert stated, "High-quality data is crucial for the trustworthiness of AI systems in healthcare." They emphasized the need for data to be accurate, complete, and reliable, as poor data quality can lead to erroneous conclusions and undermine trust in the system. Experts also discussed the importance of data integrity, ensuring that data is not altered or corrupted, which is essential for maintaining trust in AI systems.
\subsection{Model Validation and Performance}
Rigorous validation processes are essential. "Validation builds trust," stated an expert. AI models need validation against diverse datasets and established standards for accuracy and reliability. This ensures the model generalizes well to real-world scenarios and avoids overfitting to the training data. Continuous monitoring and evaluation ensure ongoing trust by identifying performance degradation over time.

\subsection{Interpretability and Explainability}
Clinicians need to understand how AI systems arrive at decisions. "Interpretability is key to trusting healthcare AI," an expert noted. Transparent and understandable explanations are crucial for building trust among clinicians and patients. This allows them to evaluate the reasoning behind the AI's recommendations and integrate them with their own medical expertise.

\subsection{Clinical Relevance and Impact on Patient Outcomes}
Experts discussed the significance of clinical relevance. One expert stated, "Trustworthiness relies on the AI model's performance in accurately identifying markers and predicting outcomes." They emphasized the importance of AI systems aligning with clinical guidelines and demonstrating real-world applicability to ensure positive impacts on patient outcomes, which is a key factor in assessing their effectiveness and trustworthiness.

\subsection{Ethical Considerations and Fairness}
Ethical considerations, such as addressing biases and ensuring fairness in AI-driven healthcare, were deemed essential for trustworthiness. Experts emphasized the need for ethical considerations. One expert stated, "Trustworthiness hinges on the system's ability to provide equitable care." They discussed the importance of addressing biases and ensuring fairness in AI-driven healthcare to build trust among patients, healthcare providers, and other stakeholders. Experts also highlighted the need for AI systems to provide unbiased and fair care, regardless of factors like race or socioeconomic status.

\subsection{Privacy and Security}
Experts highlighted the importance of privacy and security measures. One expert noted, "Trustworthiness requires robust privacy and security measures." They discussed the need for AI systems to protect patient data and maintain confidentiality, emphasizing that patients must have confidence that their data is handled securely in AI systems used in healthcare. 

\subsection{Human-AI Collaboration and Decision Support}
Experts discussed the significance of human-AI collaboration. One expert remarked, "Human-AI collaboration is essential to ensure that decisions are made based on a combination of clinical expertise and AI-driven insights." They emphasized that AI systems should augment the capabilities of healthcare professionals rather than replace them, enabling shared decision-making and improving patient outcomes.

\subsection{Regulatory Compliance}
Experts emphasized the importance of regulatory compliance. One expert noted, "Compliance with regulations is essential for trustworthiness." They discussed the need for AI systems to adhere to relevant regulatory frameworks and guidelines, including medical device regulations and privacy laws, to ensure their safe and trustworthy deployment in healthcare settings.

\subsection{Robustness and Reliability}
Experts stressed the need for reliability. One expert stated, "Reliability is a critical factor in trustworthiness." They discussed the importance of AI systems performing consistently across diverse clinical scenarios and handling edge cases effectively to build trust among healthcare professionals and patients.

\subsection{User Experience and Acceptance}
Experts discussed the significance of user experience. One expert remarked, "User experience plays a significant role in trustworthiness." They emphasized the importance of AI systems being user-friendly and accepted by healthcare professionals and patients, highlighting that user experience can influence trust in the system and its adoption in healthcare settings.

\section{Discussion}
This study presents a comprehensive framework for assessing the trustworthiness of Artificial Intelligence (AI) based Autonomous Systems (AS) in healthcare based on the experience and views of the experts in healthcare settings.  The framework identifies ten key dimensions that influence trust in AI based AS systems  in healthcare. The  experts highlight the importance of data quality first and foremost. Accurate, complete, and unbiased data is the foundation for training reliable AI models that deliver trustworthy results [27].  Without this foundation, models can lead to misleading conclusions that erode trust in the system [24].  Rigorous validation processes are also essential. AI models must undergo testing against diverse datasets and established benchmarks to ensure their ability to generalize to real-world scenarios and make precise predictions [28]. Continuous monitoring is equally crucial, as it allows for detection of any performance degradation over time, thus upholding trust [22].

Beyond technical considerations, the framework emphasizes the importance of human understanding and control.  Interpretable models are vital for clinicians.  These models allow healthcare professionals to understand the reasoning behind AI recommendations, enabling them to integrate this information with their own expertise and make informed clinical decisions [8].  Building trust also requires a focus on real-world impact.  AI systems must demonstrate alignment with established clinical guidelines and a positive impact on patient outcomes [6].

Another emerging critical theme is ethical considerations.  AI based AS systems must be developed and deployed in a way that ensures fairness and avoids bias based on factors like race or socioeconomic status [8].  Robust privacy and security safeguards are equally important for protecting sensitive patient data and maintaining public trust in AI for healthcare [26]. In addition, The framework also recognizes the importance of human-AI collaboration.  AI should be seen as a tool to augment healthcare professionals, not replace them.  Shared decision-making leverages the strengths of both human expertise and AI capabilities, ultimately leading to improved patient outcomes [20, 21].  Furthermore, adherence to relevant regulations, including medical device regulations, privacy laws, and ethical guidelines, fosters trust by ensuring the safe and responsible deployment of AI in healthcare settings [24].
Finally, the framework acknowledges the importance of user experience and acceptance.  User-friendly AI systems are more likely to be seamlessly integrated into clinical workflows and adopted by healthcare professionals, ultimately leading to successful integration into patient care [18]. This framework provides a holistic approach to evaluating the trustworthiness of AI in healthcare. By considering these essential dimensions, developers and healthcare professionals can work together to build trust in AI and foster its successful adoption in clinical practice.  Future research can explore the framework's applicability across various healthcare specialties and refine its criteria for specific domains.  Ultimately, the goal is to contribute to a future where trustworthy AI plays a valuable role in improving patient care.

\section{Implications}
The trustworthiness assessment framework for AI  based Autonomous Systems (AS) in healthcare presented in this study holds several important implications for the field. First, the framework provides a structured and comprehensive approach to evaluating the trustworthiness of AS in healthcare. By considering multiple dimensions such as data quality, interpretability, clinical relevance, ethical considerations, privacy and security, human-AI collaboration, regulatory compliance, robustness and reliability, and user experience and acceptance, the framework ensures a holistic assessment of AS systems. This has significant implications for developers, regulators, and healthcare professionals who aim to deploy trustworthy AI solutions in healthcare settings.
Second, the framework highlights the importance of addressing ethical considerations in the development and deployment of AS. Ethical considerations, including bias mitigation, fairness, and transparency, play a crucial role in building trust among patients, healthcare providers, and other stake- holders. By incorporating ethical dimensions into the framework, developers and decision-makers can ensure that the AS systems are fair, unbiased, and aligned with ethical principles. Third, the framework emphasizes the need for robust validation and model performance evaluation. AS systems must undergo rigorous validation processes, benchmarking against established standards, and testing across diverse dataset to ensure their reliability and accuracy. This implication reinforces the importance of transparency, reproducibility, and accountability in AI model development and evaluation. Fourth, the framework underscores the significance of human-AI collaboration and decision support. In healthcare, AS systems should not replace healthcare professionals but should complement their expertise, enabling shared decision-making and improving patient outcomes. This implication calls for the integration of AS as decision support tools, fostering a collaborative relationship between AI systems and healthcare professionals. Fifth, the framework addresses the critical aspect of user experience and acceptance. For AS systems to be effectively adopted and utilized in healthcare, they must be designed with user-centered principles in mind. The framework emphasizes the importance of user-friendly interfaces, clear communication of AS outputs, and considerations of user preferences and needs. Finally, the framework can serve as a valuable guideline for regulatory bodies and policymakers. By incorporating the dimensions outlined in the framework, regulatory frameworks and guidelines can be developed to ensure the safe and trustworthy deployment of AS in healthcare and similar domains. It is important to note that the implications discussed here are specific to the con- text of healthcare. However, many of these implications can be extended to other domains, contributing to the responsible development and deployment of AS in various fields. Further research and validation are necessary to refine and validate the framework and assess its applicability in real-world settings. Future studies should involve larger samples of experts and stakeholders to gather diverse perspectives and evaluate the framework’s effectiveness and usability. Additionally, case studies and pilot implementations of the frame- work in healthcare can provide valuable insights into its practical application and identify areas for improvement.

\section{Limitations}
While this study contributes valuable insights into the development of a trustworthiness assessment framework for Autonomous Systems (AS) in healthcare, it is important to acknowledge certain limitations that should be taken into consideration when interpreting the findings. First, the generalizability of the framework may be limited due to the specific context of healthcare. The framework was developed within the domain of healthcare, and its applicability to non-healthcare fields may vary. Different domains may have unique requirements, challenges, and ethical considerations that need to be addressed in the development of trustworthiness assessment frameworks. Second, the expert interviews conducted in this study were limited to a specific sample of experts in the field of autonomous systems and technology in healthcare.
While efforts were made to include a diverse range of experts with varying backgrounds and experiences, the perspectives gathered may not fully represent the entire spectrum of expertise in the field. The findings may benefit from additional interviews with a broader range of experts, including clinicians, researchers, policymakers, and patient representatives, to obtain a more comprehensive understanding of trustworthiness assessment in AS.  Third, the framework presented in this study focuses on trustworthiness assessment and does not provide detailed guidance on the implementation or operationalization of AS systems in healthcare. Practical considerations such as data governance, infrastructure requirements, and regulatory compliance are important aspects that need to be addressed in the implementation phase but are beyond the scope of this framework.
Finally, while the expert interviews provided valuable insights into the perceptions and feedback regarding the framework, it is important to note that the responses may be influenced by personal experiences, biases, or individual interpretations. The qualitative nature of the interviews also limits the generalizability of the findings. Future studies could incorporate quantitative methods or larger-scale surveys to gather more robust and representative data on the evaluation and validation of the framework. Overall, while this study contributes to the development of a trustworthiness assessment framework for AS in healthcare, it is essential to recognize these limitations. Addressing these limitations and conducting further research will strengthen the framework’s applicability, validity, and generalizability, leading to more com- prehensive and effective assessments of trustworthiness in AS systems across various domains.

\section{Conclusion}
This study addressed the critical need for a trustworthiness assessment framework for Autonomous Systems (AS) in the context of healthcare. A framework has been developed to evaluate the trustworthiness of AS systems. The framework encompasses multiple dimensions including data quality, interpretability, clinical relevance, ethical considerations, privacy and security, human-AI collaboration, regulatory compliance, robustness and reliability, user experience and acceptance. By considering these dimensions, the framework provides a holistic approach to assessing the trustworthiness of AS systems in healthcare. The results of the study also demonstrate the practical application of the framework through expert interviews. Moving forward, future research should focus on refining and validating the frame- work, expanding the sample size of experts and stakeholders, and exploring its applicability in real-world settings. Additionally, designers and policymakers should also address the potential concerns in this framework including usability, interoperability, and cost-effectiveness.


% \section{Article types}

% For requirements for a specific article type please refer to the Article Types on any Frontiers journal page. Please also refer to  \href{http://home.frontiersin.org/about/author-guidelines#Sections}{Author Guidelines} for further information on how to organize your manuscript in the required sections or their equivalents for your field

% % For Original Research articles, please note that the Material and Methods section can be placed in any of the following ways: before Results, before Discussion or after Discussion.

% \section{Manuscript Formatting}

% \subsection{Heading Levels}

% %There are 5 heading levels

% \subsection{Level 2}
% \subsubsection{Level 3}
% \paragraph{Level 4}
% \subparagraph{Level 5}

% \subsection{Equations}
% Equations should be inserted in editable format from the equation editor.

% \begin{equation}
% \sum x+ y =Z\label{eq:01}
% \end{equation}

% \subsection{Figures}
% Frontiers requires figures to be submitted individually, in the same order as they are referred to in the manuscript. Figures will then be automatically embedded at the bottom of the submitted manuscript. Kindly ensure that each table and figure is mentioned in the text and in numerical order. Figures must be of sufficient resolution for publication \href{https://www.frontiersin.org/about/author-guidelines#ImageSizeRequirements}{see here for examples and minimum requirements}. Figures which are not according to the guidelines will cause substantial delay during the production process. Please see \href{https://www.frontiersin.org/about/author-guidelines#FigureRequirementsStyleGuidelines}{here} for full figure guidelines. Cite figures with subfigures as figure \ref{fig:Subfigure 1} and \ref{fig:Subfigure 2}.


% \subsubsection{Permission to Reuse and Copyright}
% Figures, tables, and images will be published under a Creative Commons CC-BY licence and permission must be obtained for use of copyrighted material from other sources (including re-published/adapted/modified/partial figures and images from the internet). It is the responsibility of the authors to acquire the licenses, to follow any citation instructions requested by third-party rights holders, and cover any supplementary charges.
% %%Figures, tables, and images will be published under a Creative Commons CC-BY licence and permission must be obtained for use of copyrighted material from other sources (including re-published/adapted/modified/partial figures and images from the internet). It is the responsibility of the authors to acquire the licenses, to follow any citation instructions requested by third-party rights holders, and cover any supplementary charges.

% \subsection{Tables}
% Tables should be inserted at the end of the manuscript. Please build your table directly in LaTeX.Tables provided as jpeg/tiff files will not be accepted. Please note that very large tables (covering several pages) cannot be included in the final PDF for reasons of space. These tables will be published as \href{http://home.frontiersin.org/about/author-guidelines#SupplementaryMaterial}{Supplementary Material} on the online article page at the time of acceptance. The author will be notified during the typesetting of the final article if this is the case. 

% \subsection{International Phonetic Alphabet}
% To include international phonetic alphabet (IPA) symbols, please include the following functions:
% Under useful packages, include:\begin{verbatim}\usepackage{tipa}\end{verbatim} 
% In the main text, when inputting symbols, use the following format:\begin{verbatim}\text[symbolname]\end{verbatim}e.g.\begin{verbatim}\textgamma\end{verbatim}

% \section{Nomenclature}

% \subsection{Resource Identification Initiative}
% To take part in the Resource Identification Initiative, please use the corresponding catalog number and RRID in your current manuscript. For more information about the project and for steps on how to search for an RRID, please click \href{http://www.frontiersin.org/files/pdf/letter_to_author.pdf}{here}.

% \subsection{Life Science Identifiers}
% Life Science Identifiers (LSIDs) for ZOOBANK registered names or nomenclatural acts should be listed in the manuscript before the keywords. For more information on LSIDs please see \href{https://www.frontiersin.org/about/author-guidelines#Nomenclature}{Inclusion of Zoological Nomenclature} section of the guidelines.


% \section{Additional Requirements}

% For additional requirements for specific article types and further information please refer to \href{http://www.frontiersin.org/about/AuthorGuidelines#AdditionalRequirements}{Author Guidelines}.

\section*{Conflict of Interest Statement}
%All financial, commercial or other relationships that might be perceived by the academic community as representing a potential conflict of interest must be disclosed. If no such relationship exists, authors will be asked to confirm the following statement: 

The author declares no conflict of interest. 

\section*{Author Contributions}

 The author confirms sole responsibility for the following: study conception and design, data collection, analysis and interpretation of results, and manuscript preparation. 

\section*{Funding}
This research received no external funding.

% \section*{Acknowledgments}
% This is a short text to acknowledge the contributions of specific colleagues, institutions, or agencies that aided the efforts of the authors.

% \section*{Supplemental Data}
%  \href{http://home.frontiersin.org/about/author-guidelines#SupplementaryMaterial}{Supplementary Material} should be uploaded separately on submission, if there are Supplementary Figures, please include the caption in the same file as the figure. LaTeX Supplementary Material templates can be found in the Frontiers LaTeX folder.

\section*{Data Availability Statement}
The data that support the findings of this study are available from Zenodo but restrictions apply to the availability of these data, which were used under license for the current study, and are not publicly available. Data are available from the author upon reasonable request, and with permission of Zenodo.
% Please see the availability of data guidelines for more information, at https://www.frontiersin.org/about/author-guidelines#AvailabilityofData

\bibliographystyle{Frontiers-Harvard} %  Many Frontiers journals use the Harvard referencing system (Author-date), to find the style and resources for the journal you are submitting to: https://zendesk.frontiersin.org/hc/en-us/articles/360017860337-Frontiers-Reference-Styles-by-Journal. For Humanities and Social Sciences articles please include page numbers in the in-text citations 
%\bibliographystyle{Frontiers-Vancouver} % Many Frontiers journals use the numbered referencing system, to find the style and resources for the journal you are submitting to: https://zendesk.frontiersin.org/hc/en-us/articles/360017860337-Frontiers-Reference-Styles-by-Journal
\bibliography{test}


1. Assessing and Improving AI Trustworthiness: Current Contexts and Concerns, National Academies Press eBooks, May 2021, doi: 10.17226/26208.

2. The Divergence of Contract and Promise on JSTOR.https://www.jstor.org/stable/40041984

3. Kaur, Davinder, et al. "Trustworthy artificial intelligence: a review." ACM computing surveys (CSUR) 55.2 (2022): 1-38.


4. Felzmann, Heike, et al. "Transparency you can trust: Transparency requirements for artificial intelligence between legal norms and contextual concerns." Big Data and Society 6.1 (2019): 2053951719860542.

5. "ISO/PAS 21448:2019," ISO. https://www.iso.org/standard/70939.html 

6. AIosup et al., "Massivizing Computer Systems: A Vision to Understand, Design, and Engineer Computer Ecosystems Through and Beyond Modern Distributed Systems," 2018 IEEE 38th International Conference on Distributed Computing Systems (ICDCS), Vienna, Austria, 2018, pp. 1224-1237, https://doi:10.1109/ICDCS.2018.00122.  

7. Beaulieu-Jones K. et al., "Examining the Use of Real World Evidence in the Regulatory Process," Clinical Pharmacology and Therapeutics, vol. 107, no. 4, pp. 843-852, Nov. 2019, doi: 10.1002/cpt.1658.

8. Burton, Simon, et al. "Mind the gaps: Assuring the safety of autonomous systems from an engineering, ethical, and legal perspective." Artificial Intelligence 279 (2020): 103201. 

9. O'Sullivan, Shane, et al. "Legal, regulatory, and ethical frameworks for development of standards in artificial intelligence (AI) and autonomous robotic surgery." The international journal of medical robotics and computer assisted surgery 15.1 (2019): e1968.

10. Deb S., Jain R., Manohar S., and Marwah S., "A study on mediation effect of relationship quality outcome between customer relationship management and mutual fund decision," Global Knowledge, Memory and Communication, Mar. 2023, doi:1108/gkmc-09-2022-0212.

11. Alves E. E., "Considerations in Assuring Safety of Increasingly Autonomous Systems," NASA Technical Reports Server (NTRS), Jul. 01, 2018. https://ntrs.nasa.gov/citations/20180006312 

12. De Sio F. S. and Van Den Hoven J., "Meaningful Human Control over Autonomous Systems: A Philosophical Account," Frontiers in Robotics and AI, vol. 5, Feb. 2018, doi: 10.3389/frobt.2018.00015.

13. Bosmans G., Bakermans-Kranenburg M. J., Vervliet B., M. Verhees W. F. T., and M. H. Van IJzendoorn, "A learning theory of attachment: Unraveling the black box of attachment development," Neuroscience & Biobehavioral Reviews, vol. 113, pp. 287-298, Jun. 2020, doi: 10.1016/j.neubiorev.2020.03.014.

14. Ghassemi, Marzyeh, Luke Oakden-Rayner, and Andrew L. Beam. "The false hope of current approaches to explainable artificial intelligence in health care." The Lancet Digital Health 3.11 (2021): e745-e750.

15. Ghazal, Taher M., et al. "IoT for smart cities: Machine learning approaches in smart healthcare—A review." Future Internet 13.8 (2021): 218.

16. Hawkins, Richard, et al. "Guidance on the assurance of machine learning in autonomous systems (AMLAS)." arXiv preprint arXiv:2102.01564 (2021).

17. He, H., et al. "The challenges and opportunities of artificial intelligence in implementing trustworthy robotics and autonomous systems." 3rd International Conference on Intelligent Robotic and Control Engineering. 2020.

18. Huang K.-F. et al., "Artificial Intelligence Aids Cardiac Image Quality Assessment for Improving Precision in Strain Measurements," Jacccardiovascular Imaging, vol. 14, no. 2, pp. 335–345, Feb. 2021, doi: 10.1016/j.jcmg.2020.08.034.

19. Alelyani, T. (2023). Trustworthiness of Artificial Intelligence – Powered Autonomous Healthcare Systems: An Assessment Framework Informed by Experts Insights [Data set]. Zenodo. https://doi.org/10.5281/zenodo.10445881

20. Leveson, Nancy, et al. "Engineering resilience into safety-critical systems." Resilience engineering. CRC Press, 2017. 95-123

21. Li B., Qi P., Liu BO., Di S., Zhou B.J. "Trustworthy AI: From Principles to Practices | ACM Computing Surveys," 2023, Volume 55, Issue 9, pp 1-46. ACM Computing Survey. https://dl.acm.org/doi/10.1145/3555803 

22. Rimmer M. A. et al., "Seaweed Aquaculture in Indonesia Contributes to Social and Economic Aspects of Livelihoods and Community Wellbeing," Sustainability, vol. 13, no. 19, p. 10946, Oct. 2021, doi: 10.3390/su131910946. 

23. Madaio, Michael A., et al. "Co-designing checklists to understand organizational challenges and opportunities around fairness in AI." Proceedings of the 2020 CHI Conference on Human Factors in Computing Systems. 2020.

24. Leveson N. G., "Leveson, Nancy G. Engineering a safer world: Systems thinking applied to safety. The MIT Press, 2016. 

25. Naik, Nithesh, et al. "Legal and ethical consideration in artificial intelligence in healthcare: who takes responsibility?" Frontiers in surgery (2022): 266.

26. Rajkomar A. et al., "Automatically Charting Symptoms From Patient-Physician Conversations Using Machine Learning," JAMA Internal Medicine, vol. 179, no. 6, p. 836, Jun. 2019, doi:10.1001/jamainternmed.2018.8558.

27. Suresh H, Guttag JV. A framework for understanding unintended consequences of machine learning. 2019 Dec 30 2(8). Doi: arXiv preprint arXiv:1901.10002.

28. Topol E. J., "High-performance medicine: the convergence of human and artificial intelligence," Nature Medicine, vol. 25, no. 1, pp. 44–56, Jan. 2019, doi: 10.1038/s41591-018-0300-7.


%%% Make sure to upload the bib file along with the tex file and PDF
%%% Please see the test.bib file for some examples of references

% \section*{Figure captions}

%%% Please be aware that for original research articles we only permit a combined number of 15 figures and tables, one figure with multiple subfigures will count as only one figure.
%%% Use this if adding the figures directly in the mansucript, if so, please remember to also upload the files when submitting your article
%%% There is no need for adding the file termination, as long as you indicate where the file is saved. In the examples below the files (logo1.eps and logos.eps) are in the Frontiers LaTeX folder
%%% If using *.tif files convert them to .jpg or .png
%%%  NB logo1.eps is required in the path in order to correctly compile front page header %%%

% \begin{figure}[h!]
% \begin{center}
% \includegraphics[width=10cm]{Frame.png}% This is a *.eps file
% \end{center}
% \caption{ A comprehensive framework for assessing the trustworthiness of Autonomous Systems (AS) in healthcare. This framework integrates expert insights to enhance trustworthiness assessment practices, thereby fostering greater confidence in the deployment of AI-powered autonomous systems in healthcare settings.}\label{fig:1}
% \end{figure}

% \setcounter{figure}{2}
% \setcounter{subfigure}{0}
% \begin{subfigure}
% \setcounter{figure}{2}
% \setcounter{subfigure}{0}
%     \centering
%     \begin{minipage}[b]{0.5\textwidth}
%         \includegraphics[width=\linewidth]{logo1.eps}
%         \caption{This is Subfigure 1.}
%         \label{fig:Subfigure 1}
%     \end{minipage}  
   
% \setcounter{figure}{2}
% \setcounter{subfigure}{1}
%     \begin{minipage}[b]{0.5\textwidth}
%         \includegraphics[width=\linewidth]{logo2.eps}
%         \caption{This is Subfigure 2.}
%         \label{fig:Subfigure 2}
%     \end{minipage}

% \setcounter{figure}{2}
% \setcounter{subfigure}{-1}
%     \caption{Enter the caption for your subfigure here. \textbf{(A)} This is the caption for Subfigure 1. \textbf{(B)} This is the caption for Subfigure 2.}
%     \label{fig: subfigures}
% \end{subfigure}

%%% If you don't add the figures in the LaTeX files, please upload them when submitting the article.
%%% Frontiers will add the figures at the end of the provisional pdf automatically
%%% The use of LaTeX coding to draw Diagrams/Figures/Structures should be avoided. They should be external callouts including graphics.

\end{document}
